# Supplementary material for: Accelerated Molecular Transportation in the Brain Extracellular Space with 755-nm Light Attenuates Post-Stroke Cognitive Impairment in Rats
Source: Cyborg Bionic Syst. 2025 May 6;6:0262. doi: 10.34133/cbsystems.0262 (PMC12053100; doi:10.34133/cbsystems.0262)
Supplement: Supplementary 1 — Materials and Methods Figs. S1 to S5 Tables S1 to S10 [file cbsystems.0262.f1.zip]

Archive with 6 entries (6 files):
- S1.tif
- S2.tif
- S3.tif
- S4.tif
- S5.tif
- Supplementary Material for CBS_0321.docx
